# Supplementary material for: Human Pericardial Fluid-Derived Cells Exhibit Mesothelial-like Properties and Exert Proangiogenic Effects on Endothelial Cells
Source: Cells. 2025 Nov 25;14(23):1855. doi: 10.3390/cells14231855 (PMC12691167; doi:10.3390/cells14231855)
Supplement: Supplementary file 1 [file cells-14-01855-s001.zip]

Archive with 2 entries (2 files):
- Supplementary figure 1.tif
- Supplementary table 1.tif
